# Supplementary material for: iNucs: inter-nucleosome interactions
Source: Bioinformatics. 2021 Oct 8;37(23):4562–3. doi: 10.1093/bioinformatics/btab698 (PMC8652021; doi:10.1093/bioinformatics/btab698)
Supplement: btab698_Supplementary_Data [file btab698_supplementary_data.zip]

Archive with 3 entries (3 files):
- supplementary_figure1_new.pdf
- supplementary_figure2_new.pdf
- supplementary_figure3_new.pdf
